# Supplementary material for: Psallops niedzwiedzkii, a new species from Ghana with a key to African species (Heteroptera, Miridae, Psallopinae)
Source: Zookeys. 2016 Jul 7;(603):161–9. doi: 10.3897/zookeys.603.6978 (PMC4978006; doi:10.3897/zookeys.603.6978)
Supplement: XML Treatment for Psallops niedzwiedzkii [file zookeys.603.6978-treatment1.xml]

<!DOCTYPE tp:taxon-treatment
  PUBLIC "-//TaxonX//DTD Taxonomic Treatment Publishing DTD v0 20100105//EN" "tax-treatment-NSO.dtd">
<tp:taxon-treatment xmlns:tp="http://www.plazi.org/taxpub"><tp:treatment-meta><kwd-group><label>Taxon classification</label><kwd><named-content content-type="kingdom">Animalia</named-content></kwd><kwd><named-content content-type="order">Hemiptera</named-content></kwd><kwd><named-content content-type="family">Miridae</named-content></kwd></kwd-group><mixed-citation publication-type="journal"><person-group><name><surname>Herczek</surname><given-names>Aleksander</given-names></name><name><surname>Popov</surname><given-names>Yuri A.</given-names></name><name><surname>Gorczyca</surname><given-names>Jacek</given-names></name></person-group><article-title><italic><tp:taxon-name><tp:taxon-name-part taxon-name-part-type="genus">Psallops</tp:taxon-name-part> <tp:taxon-name-part taxon-name-part-type="species">niedzwiedzkii</tp:taxon-name-part></tp:taxon-name></italic>, a new species from Ghana with a key to African species (<tp:taxon-name><tp:taxon-name-part taxon-name-part-type="suborder">Heteroptera</tp:taxon-name-part></tp:taxon-name>, <tp:taxon-name><tp:taxon-name-part taxon-name-part-type="family">Miridae</tp:taxon-name-part></tp:taxon-name>, <tp:taxon-name><tp:taxon-name-part taxon-name-part-type="genus">Psallopinae</tp:taxon-name-part></tp:taxon-name>)</article-title><source>Zookeys</source><day>7</day><month>7</month><year>2016</year><volume>2016</volume><issue>603</issue><fpage>161</fpage><lpage>169</lpage><pub-id pub-id-type="doi">10.3897/zookeys.603.6978</pub-id></mixed-citation></tp:treatment-meta><tp:nomenclature><tp:taxon-name>
              <tp:taxon-name-part taxon-name-part-type="genus">Psallops</tp:taxon-name-part>
              <tp:taxon-name-part taxon-name-part-type="species">niedzwiedzkii</tp:taxon-name-part>
              <object-id xmlns:xlink="http://www.w3.org/1999/xlink" content-type="zoobank" xlink:type="simple">http://zoobank.org/459FFE5F-85C3-4AD9-9FAB-57282F3F7DC8</object-id>
            </tp:taxon-name><tp:taxon-authority>Herczek &amp; Popov</tp:taxon-authority><tp:taxon-status xmlns:xlink="http://www.w3.org/1999/xlink" xlink:type="simple">sp. n.</tp:taxon-status></tp:nomenclature><tp:treatment-sec sec-type="material"><title>Material examined.</title><p>Holotype: male. X. 65, Forest, Ghana, <named-content xmlns:xlink="http://www.w3.org/1999/xlink" content-type="dwc:verbatimCoordinates" xlink:type="simple"><named-content content-type="geo-json" specific-use="{&#34;type&#34;:&#34;Point&#34;,&#34;coordinates&#34;:[-2.466667,5.416667]}" xlink:type="simple">2°28'W, 5°25'N</named-content></named-content>, L. R. Cole. D. Leston coll. BM. 1976-509.</p></tp:treatment-sec><tp:treatment-sec sec-type="diagnosis"><title>Diagnosis.</title><p>Recognized by the following combination of characters: yellow brown frons and clypeus, a pale reddish-brown, semihyaline corium with a darker embolium, a dark brown cuneus with a lighter apex, metatibiae ferruginous with yellowish apical part. <italic><tp:taxon-name><tp:taxon-name-part taxon-name-part-type="genus">Psallops</tp:taxon-name-part> <tp:taxon-name-part taxon-name-part-type="species">niedzwiedzkii</tp:taxon-name-part></tp:taxon-name></italic> sp. n. is unique due to the ratio (3.78) of its antennae I and II segments, head width to length ratio (2.7), pronotum width to length ratio (2.47), hind tibia to hind femur length ratio (1.12), hind tibia length to pronotum width ratio (1.16) and others. The species is also defined by the distinctive structure of the aedeagus and left paramere (Figs <xref ref-type="fig" rid="F2">5</xref>, <xref ref-type="fig" rid="F2">6</xref>, <xref ref-type="fig" rid="F2">7</xref>).</p></tp:treatment-sec><tp:treatment-sec sec-type="description"><title>Description.</title><p>Male. <italic>Coloration and vestiture</italic>: body generally brownish ferruginous, elongate with brown, semi-erect setae; setae sparsely distributed on pronotum. Dorsal surface weakly smooth, pronotum shagreened. Head, eyes, antennal segments II, rostrum, pronotum, scutellum, cuneus and femora dark brown. Anterior portion of hemelytron and mesoscutum reddish brown. Antennal segment I, frons, clypeus, mandibular and maxillary plates and coxae yellowish brown. Protibiae yellow, mesotibiae brown. Distal 2/3 of metatibiae ferruginous, apical 1/3 yellowish. External tibiae with two rows of brown spines. Membrane slightly smoky, grey.</p><p>
              <italic>Structure</italic>: body elongated, 2.67× longer than wide. Head 2.7× wider than long at plane of vertex. Eyes not dissociate at curvatures of vertex (Figs <xref ref-type="fig" rid="F1">1</xref>, <xref ref-type="fig" rid="F1">3</xref>). Vertex wide – at narrowest 0.5× as wide as eye. Clypeus relatively short and almost half height of eye, smoothly fused to frons. Mandibular plate wide and short; maxillary plate narrower than buccula. Fovea antennalis situated low, eyes deeply indented. Labium reaches middle coxa. Antennal segments I and II equally thick; segment I 3.78× shorter than II. Pronotum 1.6× longer than head and 2.47× wider than long. Collar clearly visible, but calli weakly marked. Scutellum shorter than pronotum; cumulative length of mesoscutum and scutellum equal to length of claval commissure (1.03). PCu on clavus weakly marked. Corium 3.27× longer than cuneus. Hemelytral membrane with large cell well-developed, with length 2.22× width; smaller cell strongly reduced; vein M forming obvious long process, somewhat shorter than length of large cell (Figs <xref ref-type="fig" rid="F1">1</xref>, <xref ref-type="fig" rid="F1">2</xref>). Metafemora, slightly thickened, approximately 3.73× longer than maximum width. Tibiae 2.71× longer than length of tarsus. Tarsi two-segmented, with hind second tarsal segment 2.60× as long as first. Aedeagus delicate and membranous; apical portion of endosoma with eight sublinear strip-like blunt spines with different lengths; medial portion of endosoma with one bunch of sharp tipped spicules (Figs <xref ref-type="fig" rid="F2">6</xref>, <xref ref-type="fig" rid="F2">7</xref>). Left paramere scythe-shaped, with sensory lobe with inverted bowl shape; apical process narrow, elongated and subtlety serrate. Paramere body stoutly adjoins apical process (Fig. <xref ref-type="fig" rid="F2">5</xref>). Right paramere missing.</p><fig id="F1" position="float" orientation="portrait"><label>Figures 1–4.</label><caption><p>
          <bold>1, 2</bold> <italic><tp:taxon-name><tp:taxon-name-part taxon-name-part-type="genus">Psallops</tp:taxon-name-part> <tp:taxon-name-part taxon-name-part-type="species">niedzwiedzkii</tp:taxon-name-part></tp:taxon-name></italic> sp. n. dorsal view <bold>3, 4</bold> Front of head, side of head.</p></caption><graphic xmlns:xlink="http://www.w3.org/1999/xlink" xlink:href="zookeys-603-161-g001.jpg" position="float" orientation="portrait" xlink:type="simple" id="oo_94897.jpg"/></fig><fig id="F2" position="float" orientation="portrait"><label>Figures 5–7.</label><caption><p>Left paramere, aedeagus, endosoma.</p></caption><graphic xmlns:xlink="http://www.w3.org/1999/xlink" xlink:href="zookeys-603-161-g002.jpg" position="float" orientation="portrait" xlink:type="simple" id="oo_94898.jpg"/></fig><fig id="F3" position="float" orientation="portrait"><label>Figure 8.</label><caption><p>The distribution of African species: <bold>1</bold> <italic><tp:taxon-name><tp:taxon-name-part taxon-name-part-type="genus">Psallops</tp:taxon-name-part> <tp:taxon-name-part taxon-name-part-type="species">linnavuorii</tp:taxon-name-part></tp:taxon-name></italic> <bold>2</bold> <italic><tp:taxon-name><tp:taxon-name-part taxon-name-part-type="genus">Psallops</tp:taxon-name-part> <tp:taxon-name-part taxon-name-part-type="species">niedzwiedzkii</tp:taxon-name-part></tp:taxon-name></italic>, sp. n. <bold>3</bold> <italic><tp:taxon-name><tp:taxon-name-part taxon-name-part-type="genus">Psallops</tp:taxon-name-part> <tp:taxon-name-part taxon-name-part-type="species">webbii</tp:taxon-name-part></tp:taxon-name></italic> <bold>4</bold> <italic><tp:taxon-name><tp:taxon-name-part taxon-name-part-type="genus">Psallops</tp:taxon-name-part></tp:taxon-name></italic>, undescribed species</p></caption><graphic xmlns:xlink="http://www.w3.org/1999/xlink" xlink:href="zookeys-603-161-g003.jpg" position="float" orientation="portrait" xlink:type="simple" id="oo_94899.jpg"/></fig><p>Female. Unknown.</p><!--PageBreak--><!--PageBreak--><!--PageBreak--><p>Measurements. male: body length – 2.30; width – 0.86; head: length – 0.20; width – 0.54; height – 0.45; dorsal width of eye – 0.24; width of vertex – 0.12; antennal segments: I – 0.14; II – 0.53; III and IV – missing; rostral segments: I – 0.28; II – 0.26; III – 0.11, IV – 0.13; length of pronotum – 0.32; anterior width – 0.35; posterior width – 0.79; length of mesoscutum – 0.081; length of scutellum – 0.25; length of claval commissurae – 0.42; length of hind femur – 0.82; width – 0.22; hind tibia – 0.92; length of tarsus – 0.34 (I- 0.10; II- 0.26); length of hemelytron – 1,79; length of corium – 1.08; length of cuneus – 0.33.</p></tp:treatment-sec><tp:treatment-sec sec-type="etymology"><title>Etymology.</title><p>Named in honour of our friend Jacek Niedzwiedzki.</p></tp:treatment-sec><tp:treatment-sec sec-type="remarks"><title>Remarks.</title><p>
              <italic><tp:taxon-name><tp:taxon-name-part taxon-name-part-type="genus">Psallops</tp:taxon-name-part> <tp:taxon-name-part taxon-name-part-type="species">niedzwiedzkii</tp:taxon-name-part></tp:taxon-name></italic>, sp. n. is distinguished from other species of <italic><tp:taxon-name><tp:taxon-name-part taxon-name-part-type="genus">Psallops</tp:taxon-name-part></tp:taxon-name></italic> primarily by the ratios of the head, antenna, pronotum and legs (see Table <xref ref-type="table" rid="T1">1</xref>). The new species also shares certain characters with a few widely distributed species: <italic><tp:taxon-name><tp:taxon-name-part taxon-name-part-type="genus">Psallops</tp:taxon-name-part> <tp:taxon-name-part taxon-name-part-type="species">linnavuorii</tp:taxon-name-part></tp:taxon-name></italic>, <italic><tp:taxon-name><tp:taxon-name-part taxon-name-part-type="genus">Psallops</tp:taxon-name-part> <tp:taxon-name-part taxon-name-part-type="species">myiocephalus</tp:taxon-name-part></tp:taxon-name></italic> Yasunaga, 1999, <italic><tp:taxon-name><tp:taxon-name-part taxon-name-part-type="genus">Psallops</tp:taxon-name-part> <tp:taxon-name-part taxon-name-part-type="species">sakarat</tp:taxon-name-part></tp:taxon-name></italic> Yasunaga, 2010, and <italic><tp:taxon-name><tp:taxon-name-part taxon-name-part-type="genus">Psallops</tp:taxon-name-part> <tp:taxon-name-part taxon-name-part-type="species">webbii</tp:taxon-name-part></tp:taxon-name></italic>. The new species resembles <italic><tp:taxon-name><tp:taxon-name-part taxon-name-part-type="genus">Psallops</tp:taxon-name-part> <tp:taxon-name-part taxon-name-part-type="species">sakarat</tp:taxon-name-part></tp:taxon-name></italic> in the head to vertex width ratio (4.5), head to pronotum width ratio (0.68 and 0.69, respectively) and pronotum to head width ratio (1.46 and 1.44, respectively). The second and third ratios are also typical <!--PageBreak-->of <italic><tp:taxon-name><tp:taxon-name-part taxon-name-part-type="genus">Psallops</tp:taxon-name-part> <tp:taxon-name-part taxon-name-part-type="species">miocephalus</tp:taxon-name-part></tp:taxon-name></italic> (the former 0.69 and the latter 1.44). The head width to length ratio and the scutellum to mesoscutum length ratio are similar to those in <italic><tp:taxon-name><tp:taxon-name-part taxon-name-part-type="genus">Psallops</tp:taxon-name-part> <tp:taxon-name-part taxon-name-part-type="species">webbii</tp:taxon-name-part></tp:taxon-name></italic> (2.79 and 3.1, respectively).</p><p>The structure of the aedeagus approximates that in <italic><tp:taxon-name><tp:taxon-name-part taxon-name-part-type="genus">Psallops</tp:taxon-name-part> <tp:taxon-name-part taxon-name-part-type="species">linnavuorii</tp:taxon-name-part></tp:taxon-name></italic> although the number of apical spines, shape and arrangement of the bunched medial spicules are different. In <italic><tp:taxon-name><tp:taxon-name-part taxon-name-part-type="genus">Psallops</tp:taxon-name-part> <tp:taxon-name-part taxon-name-part-type="species">linnavuorii</tp:taxon-name-part></tp:taxon-name></italic> the endosoma has two dense bunches of medial sclerotized spicules and four long, blunt tipped spines apically. Moreover, the shape of the left paramere in <italic><tp:taxon-name><tp:taxon-name-part taxon-name-part-type="genus">Psallops</tp:taxon-name-part> <tp:taxon-name-part taxon-name-part-type="species">linnavuorii</tp:taxon-name-part></tp:taxon-name></italic> is similar to <italic><tp:taxon-name><tp:taxon-name-part taxon-name-part-type="genus">Psallops</tp:taxon-name-part> <tp:taxon-name-part taxon-name-part-type="species">niedzwiedzkii</tp:taxon-name-part></tp:taxon-name></italic>; both species are not thickened at the area adjoining the apical process.</p><!--PageBreak--></tp:treatment-sec><tp:treatment-sec><!--Section generated to contain objects referenced in tp:taxon-treatment.--><table-wrap id="T1" position="float" orientation="portrait"><label>Table 1.</label><caption><p>Proportions of the selected male body parts of African species.</p></caption><table id="TID0E6IAE" rules="all"><tbody><tr><th rowspan="1" colspan="1"/><th rowspan="1" colspan="1">
              <italic><tp:taxon-name><tp:taxon-name-part taxon-name-part-type="genus">Psallops</tp:taxon-name-part> <tp:taxon-name-part taxon-name-part-type="species">niedzwiedzkii</tp:taxon-name-part></tp:taxon-name></italic>
            </th><th rowspan="1" colspan="1">
              <italic><tp:taxon-name><tp:taxon-name-part taxon-name-part-type="genus">Psallops</tp:taxon-name-part> <tp:taxon-name-part taxon-name-part-type="species">linnavuorii</tp:taxon-name-part></tp:taxon-name></italic>
            </th><th rowspan="1" colspan="1">
              <italic><tp:taxon-name><tp:taxon-name-part taxon-name-part-type="genus">Psallops</tp:taxon-name-part> <tp:taxon-name-part taxon-name-part-type="species">webbii</tp:taxon-name-part></tp:taxon-name></italic>
            </th></tr><tr><td rowspan="1" colspan="1">Body length / width</td><td rowspan="1" colspan="1">2.67</td><td rowspan="1" colspan="1">2.70</td><td rowspan="1" colspan="1">2.74</td></tr><tr><td rowspan="1" colspan="1">Head width / length</td><td rowspan="1" colspan="1">2.7</td><td rowspan="1" colspan="1">2.48</td><td rowspan="1" colspan="1">2.79</td></tr><tr><td rowspan="1" colspan="1">Eye dorsal width / vertex width</td><td rowspan="1" colspan="1">2.0</td><td rowspan="1" colspan="1">2.0</td><td rowspan="1" colspan="1">1.12</td></tr><tr><td rowspan="1" colspan="1">Head width / vertex width</td><td rowspan="1" colspan="1">4.5</td><td rowspan="1" colspan="1">5.18</td><td rowspan="1" colspan="1">2.79</td></tr><tr><td rowspan="1" colspan="1">Head width / pronotum width</td><td rowspan="1" colspan="1">0.68</td><td rowspan="1" colspan="1">0.76</td><td rowspan="1" colspan="1">0.62</td></tr><tr><td rowspan="1" colspan="1">Antennal segments II: I</td><td rowspan="1" colspan="1">3.78</td><td rowspan="1" colspan="1">4</td><td rowspan="1" colspan="1">-</td></tr><tr><td rowspan="1" colspan="1">II antennal segment length / pronotum width</td><td rowspan="1" colspan="1">0.67</td><td rowspan="1" colspan="1">0.91</td><td rowspan="1" colspan="1">-</td></tr><tr><td rowspan="1" colspan="1">Pronotum width / head width</td><td rowspan="1" colspan="1">1.46</td><td rowspan="1" colspan="1">1.32</td><td rowspan="1" colspan="1">1.62</td></tr><tr><td rowspan="1" colspan="1">Pronotum length / head length</td><td rowspan="1" colspan="1">1.6</td><td rowspan="1" colspan="1">1.35</td><td rowspan="1" colspan="1">1.58</td></tr><tr><td rowspan="1" colspan="1">Pronotum posterior / anterior length</td><td rowspan="1" colspan="1">2.26</td><td rowspan="1" colspan="1">1.53</td><td rowspan="1" colspan="1">2.0</td></tr><tr><td rowspan="1" colspan="1">Pronotum width / length</td><td rowspan="1" colspan="1">2.47</td><td rowspan="1" colspan="1">3.08</td><td rowspan="1" colspan="1">2.87</td></tr><tr><td rowspan="1" colspan="1">Pronotum length / commissurae claval length</td><td rowspan="1" colspan="1">0.76</td><td rowspan="1" colspan="1">0.72</td><td rowspan="1" colspan="1">0.83</td></tr><tr><td rowspan="1" colspan="1">Mesoscutum + scutellum length / pronotum length</td><td rowspan="1" colspan="1">1.03</td><td rowspan="1" colspan="1">1.19</td><td rowspan="1" colspan="1">1.37</td></tr><tr><td rowspan="1" colspan="1">Scutellum length / Mesoscutum length</td><td rowspan="1" colspan="1">3.12</td><td rowspan="1" colspan="1">3.44</td><td rowspan="1" colspan="1">3.1</td></tr><tr><td rowspan="1" colspan="1">Commissurae claval length / mesoscutum + scutellum length</td><td rowspan="1" colspan="1">1.27</td><td rowspan="1" colspan="1">1.16</td><td rowspan="1" colspan="1">0.88</td></tr><tr><td rowspan="1" colspan="1">Corium length / cuneus length</td><td rowspan="1" colspan="1">3.27</td><td rowspan="1" colspan="1">3.53</td><td rowspan="1" colspan="1">3.17</td></tr><tr><td rowspan="1" colspan="1">Hind femur length / width</td><td rowspan="1" colspan="1">3.73</td><td rowspan="1" colspan="1">3.04</td><td rowspan="1" colspan="1">3.0</td></tr><tr><td rowspan="1" colspan="1">Hind tibia length / femur length</td><td rowspan="1" colspan="1">1.12</td><td rowspan="1" colspan="1">1.62</td><td rowspan="1" colspan="1">1.47</td></tr><tr><td rowspan="1" colspan="1">Hind tibia length / pronotum width</td><td rowspan="1" colspan="1">1.16</td><td rowspan="1" colspan="1">1.64</td><td rowspan="1" colspan="1">1.33</td></tr><tr><td rowspan="1" colspan="1">Tibia length / tarsus length</td><td rowspan="1" colspan="1">2.71</td><td rowspan="1" colspan="1">3.97</td><td rowspan="1" colspan="1">4.60</td></tr><tr><td rowspan="1" colspan="1">Hind tarsus II: I</td><td rowspan="1" colspan="1">2.6</td><td rowspan="1" colspan="1">2.08</td><td rowspan="1" colspan="1">1.90</td></tr><tr><td rowspan="1" colspan="1">Cell length / width</td><td rowspan="1" colspan="1">2.22</td><td rowspan="1" colspan="1">2.59</td><td rowspan="1" colspan="1">2.39</td></tr></tbody></table></table-wrap></tp:treatment-sec></tp:taxon-treatment>
