# Supplementary material for: Psallops niedzwiedzkii, a new species from Ghana with a key to African species (Heteroptera, Miridae, Psallopinae)
Source: Zookeys. 2016 Jul 7;(603):161–9. doi: 10.3897/zookeys.603.6978 (PMC4978006; doi:10.3897/zookeys.603.6978)
Supplement: XML Treatment for Psallops webbii [file zookeys.603.6978-treatment2.xml]

<!DOCTYPE tp:taxon-treatment
  PUBLIC "-//TaxonX//DTD Taxonomic Treatment Publishing DTD v0 20100105//EN" "tax-treatment-NSO.dtd">
<tp:taxon-treatment xmlns:tp="http://www.plazi.org/taxpub"><tp:treatment-meta><kwd-group><label>Taxon classification</label><kwd><named-content content-type="kingdom">Animalia</named-content></kwd><kwd><named-content content-type="order">Hemiptera</named-content></kwd><kwd><named-content content-type="family">Miridae</named-content></kwd></kwd-group><mixed-citation publication-type="journal"><person-group><name><surname>Herczek</surname><given-names>Aleksander</given-names></name><name><surname>Popov</surname><given-names>Yuri A.</given-names></name><name><surname>Gorczyca</surname><given-names>Jacek</given-names></name></person-group><article-title><italic><tp:taxon-name><tp:taxon-name-part taxon-name-part-type="genus">Psallops</tp:taxon-name-part> <tp:taxon-name-part taxon-name-part-type="species">niedzwiedzkii</tp:taxon-name-part></tp:taxon-name></italic>, a new species from Ghana with a key to African species (<tp:taxon-name><tp:taxon-name-part taxon-name-part-type="suborder">Heteroptera</tp:taxon-name-part></tp:taxon-name>, <tp:taxon-name><tp:taxon-name-part taxon-name-part-type="family">Miridae</tp:taxon-name-part></tp:taxon-name>, <tp:taxon-name><tp:taxon-name-part taxon-name-part-type="genus">Psallopinae</tp:taxon-name-part></tp:taxon-name>)</article-title><source>Zookeys</source><day>7</day><month>7</month><year>2016</year><volume>2016</volume><issue>603</issue><fpage>161</fpage><lpage>169</lpage><pub-id pub-id-type="doi">10.3897/zookeys.603.6978</pub-id></mixed-citation></tp:treatment-meta><tp:nomenclature><tp:taxon-name>
              <tp:taxon-name-part taxon-name-part-type="genus">Psallops</tp:taxon-name-part>
              <tp:taxon-name-part taxon-name-part-type="species">webbii</tp:taxon-name-part>
            </tp:taxon-name><tp:taxon-authority>Herczek &amp; Popov, 2015</tp:taxon-authority></tp:nomenclature><tp:treatment-sec sec-type="diagnosis"><title>Diagnosis.</title><p>Male. General colouration of head, pronotum, prosternum, mesosternum, metasternum, first segment of labium, cuneus and anterior margin of hemelytron uniformly dark brown. Mandibular plates, clypeus, antennal segment I, fore and middle legs, tibiae and tarsi of hind legs and labium (except segment I) pale yellow. Eyes reddish-brown with paler edges. Mesoscutum, scutellum and metafemora reddish brown. Corium yellowish brown with anterior portion paler. Corium with small red patches adjoining cuneus. Membrane grey-brown, weakly creased and covered with very fine setae. Body surface slightly crumpled and semi-dull. Mesoscutum and scutellum glossy basally. . Labium long, almost reaching apex of hind coxae; labial segment I reaching middle of mesofemur. Tibiae with sparsely distributed pale spines on external surface; length of spines slightly longer than diameter tibia.</p></tp:treatment-sec></tp:taxon-treatment>
