# Supplementary material for: Psallops niedzwiedzkii, a new species from Ghana with a key to African species (Heteroptera, Miridae, Psallopinae)
Source: Zookeys. 2016 Jul 7;(603):161–9. doi: 10.3897/zookeys.603.6978 (PMC4978006; doi:10.3897/zookeys.603.6978)
Supplement: XML Treatment for Psallops linnavuorii [file zookeys.603.6978-treatment3.xml]

<!DOCTYPE tp:taxon-treatment
  PUBLIC "-//TaxonX//DTD Taxonomic Treatment Publishing DTD v0 20100105//EN" "tax-treatment-NSO.dtd">
<tp:taxon-treatment xmlns:tp="http://www.plazi.org/taxpub"><tp:treatment-meta><kwd-group><label>Taxon classification</label><kwd><named-content content-type="kingdom">Animalia</named-content></kwd><kwd><named-content content-type="order">Hemiptera</named-content></kwd><kwd><named-content content-type="family">Miridae</named-content></kwd></kwd-group><mixed-citation publication-type="journal"><person-group><name><surname>Herczek</surname><given-names>Aleksander</given-names></name><name><surname>Popov</surname><given-names>Yuri A.</given-names></name><name><surname>Gorczyca</surname><given-names>Jacek</given-names></name></person-group><article-title><italic><tp:taxon-name><tp:taxon-name-part taxon-name-part-type="genus">Psallops</tp:taxon-name-part> <tp:taxon-name-part taxon-name-part-type="species">niedzwiedzkii</tp:taxon-name-part></tp:taxon-name></italic>, a new species from Ghana with a key to African species (<tp:taxon-name><tp:taxon-name-part taxon-name-part-type="suborder">Heteroptera</tp:taxon-name-part></tp:taxon-name>, <tp:taxon-name><tp:taxon-name-part taxon-name-part-type="family">Miridae</tp:taxon-name-part></tp:taxon-name>, <tp:taxon-name><tp:taxon-name-part taxon-name-part-type="genus">Psallopinae</tp:taxon-name-part></tp:taxon-name>)</article-title><source>Zookeys</source><day>7</day><month>7</month><year>2016</year><volume>2016</volume><issue>603</issue><fpage>161</fpage><lpage>169</lpage><pub-id pub-id-type="doi">10.3897/zookeys.603.6978</pub-id></mixed-citation></tp:treatment-meta><tp:nomenclature><tp:taxon-name>
              <tp:taxon-name-part taxon-name-part-type="genus">Psallops</tp:taxon-name-part>
              <tp:taxon-name-part taxon-name-part-type="species">linnavuorii</tp:taxon-name-part>
            </tp:taxon-name><tp:taxon-authority>Herczek, Popov &amp; Gorczyca, 2016</tp:taxon-authority></tp:nomenclature><tp:treatment-sec sec-type="diagnosis"><title>Diagnosis.</title><p>Male. Body generally brownish and elongated. Dorsal surface weakly shagreened with pale, uniformly distributed depressed setae. Head and pronotum dark brown. Frons and clypeus brown. Eyes, antennae and labium infuscate. Mesoscutum, scutellum, clavus, corium, cuneus, coxae and femora brown. Basal part of hemelytron tinged with red, inner apical part and femora pale brown. Cuneus near cuneal fracture whitish and ½ apical part of cuneus tinged with red. Tibiae and tarsi pale yellow. Tibiae with two rows of pale brown spines on external surface; length of spines longer than diameter of tibia.</p><!--PageBreak--></tp:treatment-sec></tp:taxon-treatment>
